# Supplementary material for: Inhibition Effects of Infrared Radiation Prior to Cold Storage Against Alternaria alternata on Yellow Peach (Amygdalus persica)
Source: Toxins (Basel). 2025 Feb 26;17(3):106. doi: 10.3390/toxins17030106 (PMC11946141; doi:10.3390/toxins17030106)
Supplement: Supplementary file 1 [file toxins-17-00106-s001.zip]

Archive with 1 entries (1 files):
- toxins-3466601-supplementary.pdf
